# Supplementary material for: Ecological Interaction between Bacteriophages and Bacteria in Sub-Arctic Kongsfjorden Bay, Svalbard, Norway
Source: Microorganisms. 2024 Jan 28;12(2):276. doi: 10.3390/microorganisms12020276 (PMC10893223; doi:10.3390/microorganisms12020276)
Supplement: Supplementary file 1 [file microorganisms-12-00276-s001.zip]

Archive with 1 entries (1 files):
- microorganisms-2825695-supplementary.pdf
